# Supplementary material for: PAX6 Isoforms, along with Reprogramming Factors, Differentially Regulate the Induction of Cornea-specific Genes
Source: Sci Rep. 2016 Feb 22;6:20807. doi: 10.1038/srep20807 (PMC4761963; doi:10.1038/srep20807)
Supplement: Supplementary Tables S1-S4, S9 [file srep20807-s2.xls]

## Sheet: Table S1
	Supplementary Table S1. Differentially expressed genes in the corneal and oral mucosal epithelia (ICR mice at E12.5)
			FPKM
6	Entrez_ID	Gene	CE	OE	FC	Desc.
7	12950	Hapln1	19.6293	0.0244912	9.64647	hyaluronan and proteoglycan link protein 1
8	12960	Crybb1	757.617	2.06965	8.51594	crystallin, beta B1
9	214301	Crygn	153.69	0.456269	8.39592	crystallin, gamma N
10	12959	Cryba4	618.612	1.87394	8.36682	crystallin, beta A4
11	15371	Hmx1	38.8746	0.137456	8.1437	H6 homeobox 1
12	12964	Cryga	1659.35	5.91661	8.13163	crystallin, gamma A
13	67749	Mgarp	1166.99	4.43525	8.03956	mitochondria localized glutamic acid rich protein
14	12968	Cryge	746.638	3.04873	7.93606	crystallin, gamma E
15	22413	Wnt2	102.509	0.498985	7.68254	wingless-related MMTV integration site 2
16	12954	Cryaa	3413.31	19.6616	7.43965	crystallin, alpha A
17	12335	Capn3	95.5001	0.566016	7.39851	calpain 3
18	18508	Pax6	115.622	0.782379	7.20733	paired box gene 6
19	12957	Cryba1	1027.82	8.09331	6.98864	crystallin, beta A1
20	12958	Cryba2	503.48	4.37515	6.84646	crystallin, beta A2
21	11668	Aldh1a1	215.34	2.1523	6.64459	aldehyde dehydrogenase family 1, subfamily A1
22	108151	Sema3d	0.773231	42.4747	5.77956	sema domain, immunoglobulin domain (Ig), short basic domain, secreted, (semaphorin) 3D
23	16664	Krt14	6.7964	594.643	6.45111	keratin 14
24	20674	Sox2	0.600653	152.363	7.98676	SRY-box containing gene 2
25	16667	Krt17	0.140321	78.8542	9.1343	keratin 17
26	12022	Barx1	0.0317351	27.2416	9.74547	BarH-like homeobox 1
	CE: corneal epithelium
	OE: oral mucosal epithelium
1	FC: fold change calculated by absolute value of log2(OE FPKM / CE FPKM)
2	FPKM: fragments per kilobase of exon per million mapped reads
3
4
5

## Sheet: Table S2
Supplementary Table S2. PAX6-binding proteins detected by co-immunoprecipitation, followed by mass spectrometry
	Identified Proteins (97)	Accession Number	Number of Unique Peptides
			Negative control	PaOK transduced	PbOK transduced	Pa transduced	Pb transduced
1	MYH9 Isoform 1 of Myosin-9	IPI00019502	20	38	22	26	39
2	SF3B3 Isoform 1 of Splicing factor 3B subunit 3	IPI00300371	22	19	19	21	19
3	KRT10 Keratin, type I cytoskeletal 10	IPI00009865	19	17	14	17	20
4	SF3B1 Splicing factor 3B subunit 1	IPI00026089	23	20	11	18	17
5	KRT1 Keratin, type II cytoskeletal 1	IPI00220327	14	16	15	14	17
6	ACTB Actin, cytoplasmic 1	IPI00021439 (+1)	7	10	5	6	12
7	KRT2 Keratin, type II cytoskeletal 2 epidermal	IPI00021304 (+1)	10	13	9	8	11
8	KRT9 Keratin, type I cytoskeletal 9	IPI00019359	10	11	6	5	12
9	MYO1B Isoform 2 of Myosin-Ib	IPI00414980	8	11	0	10	9
10	PAX6 Isoform 1 of Paired box protein Pax-6	IPI00218800 (+2)	0	7	6	7	7
11	KRT14 Keratin, type I cytoskeletal 14	IPI00384444	6	7	4	5	10
12	VIM Vimentin	IPI00418471	4	4	8	9	5
13	SF3B2 Splicing factor 3B subunit 2	IPI00221106	6	6	5	6	3
14	MYL6 Isoform Non-muscle of Myosin light polypeptide 6	IPI00335168 (+1)	5	5	4	5	6
15	KRT5 Keratin, type II cytoskeletal 5	IPI00009867	4	3	2	2	7
16	MYL12B Myosin regulatory light chain 12B	IPI00033494 (+1)	1	3	1	3	6
17	DHX15 Putative pre-mRNA-splicing factor ATP-dependent RNA helicase DHX15	IPI00396435 (+1)	5	3	0	4	1
18	SNCA Isoform 1 of Alpha-synuclein	IPI00024107 (+2)	2	4	3	3	3
19	S100A9 Protein S100-A9	IPI00027462	3	3	3	1	3
20	TUBB Uncharacterized protein	IPI00645452 (+3)	2	4	2	3	2
21	SF3A3 Splicing factor 3A subunit 3	IPI00029764	1	3	4	1	2
22	HNRNPU Isoform Short of Heterogeneous nuclear ribonucleoprotein U	IPI00479217 (+2)	3	2	0	3	4
23	KIAA1429 Isoform 1 of Protein virilizer homolog	IPI00036742 (+1)	5	3	2	2	0
24	AIM1 Absent in melanoma 1 protein	IPI00294840	2	8	0	2	0
25	SF3B4 Splicing factor 3B subunit 4	IPI00017339	2	2	1	3	3
26	ALB Uncharacterized protein	IPI00022434 (+3)	2	2	2	2	3
27	U2SURP Isoform 1 of U2 snRNP-associated SURP motif-containing protein	IPI00143753 (+1)	3	3	2	3	0
28	EIF4G1 Isoform E of Eukaryotic translation initiation factor 4 gamma 1	IPI00386533 (+10)	2	2	3	2	1
29	KRT6C Keratin, type II cytoskeletal 6C	IPI00299145 (+1)	0	4	1	2	3
30	S100A8 Protein S100-A8	IPI00007047	2	2	2	1	2
31	SCEL Isoform 1 of Sciellin	IPI00329108 (+1)	1	3	0	2	3
32	PDLIM1 PDZ and LIM domain protein 1	IPI00010414	0	1	3	0	4
33	SLC25A6 ADP/ATP translocase 3	IPI00291467	2	2	1	1	1
34	RPS16 40S ribosomal protein S16	IPI00221092	1	3	1	1	2
35	TMOD3 Tropomodulin-3	IPI00005087	1	2	1	3	1
36	WTAP Isoform 1 of Pre-mRNA-splicing regulator WTAP	IPI00220302	2	2	0	1	3
37	GSN Isoform 1 of Gelsolin	IPI00026314 (+5)	1	3	0	2	0
38	HIST1H2AE;HIST1H2AB;HIST1H2AD;HIST1H2AG;HIST1H2AK;HIST1H2AL;HIST1H2AM;HIST1H2AJ;HIST1H2AI Histone H2A type 1-B/E	IPI00026272 (+7)	0	2	1	0	3
39	CHERP Calcium homeostasis endoplasmic reticulum protein	IPI00333010	4	0	0	3	0
40	DLAT Dihydrolipoyllysine-residue acetyltransferase component of pyruvate dehydrogenase complex, mitochondrial	IPI00021338	2	3	0	1	0
41	TRA2B Isoform 1 of Transformer-2 protein homolog beta	IPI00301503 (+2)	2	2	0	0	2
42	HIST2H2BE Histone H2B type 2-E	IPI00003935 (+17)	1	1	1	1	1
43	PIP Prolactin-inducible protein	IPI00022974	2	1	1	1	1
44	MYH10 Isoform 1 of Myosin-10	IPI00397526 (+3)	2	1	2	1	0
45	POLDIP3 cDNA FLJ54030, highly similar to Polymerase delta-interacting protein 3	IPI00440688	2	1	0	2	1
46	KRT17 Keratin, type I cytoskeletal 17	IPI00450768	1	1	0	2	2
47	HNRNPC Isoform C1 of Heterogeneous nuclear ribonucleoproteins C1/C2	IPI00216592 (+10)	1	1	1	1	1
48	CAV1 Isoform Alpha of Caveolin-1	IPI00009236	1	1	1	1	1
49	RPS18;RPS18P9 40S ribosomal protein S18	IPI00013296	1	2	0	1	1
50	KRT16 Keratin, type I cytoskeletal 16	IPI00217963	1	0	2	1	1
51	RPS27A Ubiquitin-40S ribosomal protein S27a	IPI00179330 (+18)	0	2	1	0	2
52	S100A7 Protein S100-A7	IPI00219806	1	1	0	0	2
53	SF3B14 Pre-mRNA branch site protein p14	IPI00032827	2	0	0	0	1
54	SFPQ Isoform Long of Splicing factor, proline- and glutamine-rich	IPI00010740	1	2	1	0	0
55	RPS7 40S ribosomal protein S7	IPI00013415	1	0	1	0	2
56	FBL rRNA 2'-O-methyltransferase fibrillarin	IPI00025039	1	2	0	1	0
57	IGKV1-5 Ig kappa chain V-I region HK102 (Fragment)	IPI00829912 (+2)	1	0	1	1	1
58	PTRF Isoform 1 of Polymerase I and transcript release factor	IPI00176903 (+1)	0	3	0	1	0
59	KRT19 Keratin, type I cytoskeletal 19	IPI00479145	0	0	0	1	3
60	KRT13 Isoform 1 of Keratin, type I cytoskeletal 13	IPI00009866	0	0	0	0	1
61	SF3A1 Splicing factor 3A subunit 1	IPI00017451	1	1	0	0	1
62	TUBB2C Tubulin beta-2C chain	IPI00007752	0	1	1	1	0
63	POLR2A DNA-directed RNA polymerase II subunit RPB1	IPI00031627 (+1)	2	0	0	1	0
64	HSPA8 Isoform 1 of Heat shock cognate 71 kDa protein	IPI00003865 (+1)	1	0	0	0	2
65	HBB Hemoglobin subunit beta	IPI00654755 (+1)	1	0	0	0	2
66	Cold agglutinin FS-1 L-chain (Fragment)	IPI00827773	0	1	1	0	0
67	SRSF7 Isoform 1 of Serine/arginine-rich splicing factor 7	IPI00003377 (+1)	0	3	0	0	0
68	KRT4 cDNA FLJ58275, highly similar to Keratin, type II cytoskeletal 4	IPI00290078 (+3)	0	0	0	0	3
69	SNORD73A;RPS3A 40S ribosomal protein S3a	IPI00419880 (+3)	0	1	0	0	1
70	TAF15 Isoform Short of TATA-binding protein-associated factor 2N	IPI00020194 (+1)	0	1	1	0	0
71	DPY30 Protein dpy-30 homolog	IPI00028109	1	0	0	0	1
72	LOC100505793;SRSF10 Isoform 3 of Serine/arginine-rich splicing factor 10	IPI00009071 (+6)	0	0	1	0	1
73	RPL38 60S ribosomal protein L38	IPI00215790	1	0	0	1	0
74	RPS25 40S ribosomal protein S25	IPI00012750	0	1	0	0	1
75	SF3A2 SF3A2 protein (Fragment)	IPI00017341	0	0	1	1	0
76	POLR2E DNA-directed RNA polymerases I, II, and III subunit RPABC1	IPI00291093	1	0	0	1	0
77	MED21 Mediator of RNA polymerase II transcription subunit 21	IPI00013677 (+1)	1	1	0	0	0
78	MAP2 Isoform 1 of Microtubule-associated protein 2	IPI00003842 (+4)	0	2	0	0	0
79	MED14 Mediator of RNA polymerase II transcription subunit 14	IPI00297191	2	0	0	0	0
80	TUBA1A Tubulin alpha-1A chain	IPI00180675 (+4)	0	0	0	0	2
81	SNRNP200 Isoform 1 of U5 small nuclear ribonucleoprotein 200 kDa helicase	IPI00420014	2	0	0	0	0
82	ANXA1 Annexin A1	IPI00218918 (+2)	0	0	0	0	2
83	LMNA Isoform A of Prelamin-A/C	IPI00021405 (+5)	0	0	0	0	2
84	RPS17;RPS17L 40S ribosomal protein S17	IPI00221093	0	1	0	0	0
85	RPS9 40S ribosomal protein S9	IPI00221088	0	1	0	0	0
86	POLR2C DNA-directed RNA polymerase II subunit RPB3	IPI00018288 (+2)	0	0	0	1	0
87	RBM17 Splicing factor 45	IPI00176706	0	1	0	0	0
88	EEF1A1 Elongation factor 1-alpha 1	IPI00396485 (+1)	0	1	0	0	0
89	KDM6A UTX protein	IPI00007362 (+29)	1	0	0	0	0
90	RPL18 60S ribosomal protein L18	IPI00215719 (+5)	1	0	0	0	0
91	PHF5A PHD finger-like domain-containing protein 5A	IPI00005511	0	0	0	0	1
92	RPL31 60S ribosomal protein L31	IPI00026302 (+7)	0	0	0	0	1
93	HIST2H4B;HIST1H4C;HIST1H4J;HIST1H4D;HIST1H4A;HIST2H4A;HIST1H4I;HIST1H4K;HIST1H4E;HIST1H4L;HIST1H4F;HIST1H4H;HIST4H4;HIST1H4B Histone H4	IPI00453473	0	0	0	0	1
94	MED4 Mediator of RNA polymerase II transcription subunit 4	IPI00556494	0	0	0	0	1
95	PAX6 Uncharacterized protein	IPI00657677	0	0	0	0	1
96	C1QC Complement C1q subcomponent subunit C	IPI00022394	0	1	0	0	0
97	MRPL38 39S ribosomal protein L38, mitochondrial	IPI00783656 (+1)	0	1	0	0	0

## Sheet: Table S3-(1)
Supplementary Table S3-(1). Differentially up-regulated genes by PAX6-a/OCT4/KLF4 transduction (162 genes)
	FPKM
Gene	OKF6/TERT-1	PaOK	PbOK	FC (log2 [PaOK/PbOK])
PTGIS	0	3.03043	0.0437965	6.11256
TMEM221	0.0918925	2.22873	0.0398342	5.80607
CDH6	0.00410296	1.36238	0.0355092	5.26179
KRT3	0.0617656	4208.39	110.742	5.24799
ATP2B2	0.00200343	1.25064	0.0364647	5.10002
SLC4A4	0.00804927	0.811212	0.0343622	4.56118
DMRTA2	0.0789121	3.79671	0.199864	4.24766
CLU	10.4903	826.685	43.8298	4.23735
CCDC135	0.0133023	1.30009	0.0702849	4.20925
CREB3L1	0.013715	1.09141	0.0675053	4.01505
FMO1	0.0195711	46.6776	3.90368	3.57982
TLL2	0.535314	2.20389	0.185698	3.56902
MAMDC2	0.2669	0.912077	0.0879161	3.37496
SLC22A13	0.0710287	2.95121	0.293688	3.32895
TNFRSF8	0.0432363	16.1705	1.66333	3.28122
RAB6B	0.229765	2.99768	0.316902	3.24174
BPI	0	1.22467	0.130983	3.22494
CARD18	25.9136	579.43	62.7633	3.20664
SLN	0	2.52849	0.291412	3.11714
NKAIN4	0.186764	2.33784	0.278526	3.06929
CDH2	0.0519247	0.684977	0.0844204	3.02039
ZNF469	0.164892	0.729464	0.0934459	2.96463
SERPINA9	0.065904	3.00388	0.415455	2.85406
MGAM	0.818263	1.6873	0.247445	2.76954
FN1	67.0442	186.987	28.7405	2.70178
PPP1R3C	0.238613	25.9844	4.05308	2.68056
ANGPTL2	0.00501758	2.10677	0.338638	2.63722
FAM13C	0.124681	1.29746	0.208862	2.63507
PARM1	0.171839	2.45761	0.40527	2.6003
CRYAB	18.2599	156.745	26.3066	2.57492
BACH2	0.081585	0.64226	0.111136	2.53083
COL8A1	0.602283	30.2746	5.32884	2.50621
SLC40A1	0.0918121	3.63722	0.641532	2.50324
IP6K3	0.0499752	1.0586	0.196963	2.42616
ADH7	0	5.74661	1.07146	2.42313
JPH2	0.210385	0.839168	0.159326	2.39698
IL13RA2	0.0140712	0.862096	0.164133	2.39298
EPHX4	0.183385	1.44338	0.281186	2.35985
C9orf47	2.24854	9.54535	1.87813	2.3455
S1PR3	2.24854	9.54535	1.87813	2.3455
SLC39A8	6.32788	21.9791	4.46085	2.30074
RBP4	0	0.92764	0.190555	2.28336
C2CD4A	0.656762	1.49618	0.308199	2.27935
WNT4	6.66449	24.1869	5.01115	2.27101
GPRC5B	0.100807	0.76285	0.159616	2.25679
GUCY1B3	0.557005	5.49671	1.15805	2.24687
MUC21	0.00496181	1.92942	0.407218	2.24429
CDH18	0.0203702	0.628737	0.134638	2.22337
S1PR1	0.174727	0.598064	0.129384	2.20864
ASB2	0.45084	1.73343	0.377518	2.19901
MRAP2	0.339079	5.27729	1.20151	2.13495
ADAM19	2.86398	13.3773	3.06195	2.12726
MOXD1	0.17204	1.05609	0.257619	2.03542
PLA2G7	0.0473808	0.662701	0.162557	2.02741
VAV3	1.71732	18.1372	4.4703	2.02051
PPBP	0.497618	10.2275	2.56867	1.99336
CTSS	0.374006	0.785206	0.20314	1.9506
IQCD	0.156373	0.696415	0.183252	1.92612
SCNN1G	0.488374	1.68724	0.447425	1.91495
OTOP2	0.251782	14.4035	3.85578	1.90132
ZNF474	0.154262	2.40905	0.66717	1.85234
SERPINB12	0.0342434	0.774926	0.215576	1.84586
KBTBD11	0.21851	0.597013	0.168025	1.82909
CACNA1I	0.0180924	1.28027	0.362031	1.82226
SORD	15.8789	37.5084	10.6219	1.82017
CABLES1	0.262483	1.27677	0.365789	1.80342
ITGAX	0.0163235	1.68181	0.482605	1.8011
THBS4	0.147847	0.597811	0.172324	1.79457
LTBP1	0.455286	3.84126	1.12821	1.76754
TMEM139	0.154788	8.42561	2.48872	1.75938
SLC38A4	0.0109002	5.03595	1.50553	1.74199
KCNJ18	0.133261	17.5716	5.32427	1.72259
KCNJ12	0.133261	17.5716	5.32427	1.72259
TEX101	0.494802	23.8638	7.23603	1.72155
KRT2	0.0564492	22.1785	6.73122	1.72022
TNFSF4	0.340513	0.823453	0.252504	1.70538
DYNAP	0.0103023	7.41108	2.27549	1.70351
PTGS1	0.72986	2.82366	0.870866	1.69704
RRAGD	0.283511	2.87934	0.890625	1.69285
ELFN1	0.224305	1.31536	0.407504	1.69057
ALDH8A1	0.0792192	1.21012	0.375997	1.68636
CPNE6	0	0.800624	0.251349	1.67143
LRRK1	0.362581	3.16399	1.00761	1.65081
DCN	0.035973	1.51238	0.486711	1.63568
DIXDC1	0.521474	5.57084	1.81964	1.61424
TNNT3	0.0556687	37.7643	12.3768	1.60938
LOC441155	0.284714	2.35383	0.78751	1.57964
PSAT1	11.3788	33.3886	11.2868	1.56472
EPS8	0.387866	4.03083	1.36925	1.55769
STEAP4	2.17843	7.49695	2.55721	1.55173
MSMB	1.85281	138.641	47.4866	1.54576
HIST1H3H	0.722966	2.90326	1.00743	1.52699
NAV2	1.33864	3.26844	1.17306	1.47833
BMX	0	0.684444	0.246254	1.47479
KRT27	0.0140022	1108.56	399.437	1.47265
SPRR4	0.26445	63.5969	23.0312	1.46537
EGF	0.027962	2.50089	0.907595	1.46232
CHST2	2.57231	20.4965	7.47559	1.45512
ABI3BP	0.0206448	5.44053	1.99114	1.45015
SLC16A4	0.557014	2.61801	0.958673	1.44936
NRCAM	0.806954	3.61235	1.35377	1.41596
SERPINI1	0.0492615	1.58847	0.601426	1.40118
BOC	0.441059	1.51399	0.574629	1.39765
LBH	3.62501	8.59882	3.27429	1.39296
PAQR3	0.733882	4.30764	1.64771	1.38644
PITPNM1	21.4898	55.9014	21.829	1.35664
CHGA	0.0501843	11.7382	4.63144	1.34168
EPGN	0.274959	2.30997	0.917094	1.33273
HECTD2	0.143318	0.603717	0.239943	1.33118
RGMA	3.77385	13.6371	5.43438	1.32735
PPARG	0.043777	1.59331	0.636152	1.32458
SLC9A9	0.988047	4.02384	1.61043	1.32113
KRT24	0.289353	968.621	392.624	1.30278
LCE1F	1.81684	16.5602	6.73524	1.29792
KCTD12	3.70646	15.2023	6.27888	1.27571
STAC	1.29972	3.30475	1.36912	1.27129
KRT4	18.3019	173.311	72.5526	1.25626
CTH	0.0967827	2.3748	0.994724	1.25544
TSPAN12	0.0745557	2.14485	0.89949	1.2537
HES5	0.127859	2.96521	1.25145	1.24453
TSLP	0.2014	3.47889	1.47605	1.23689
AP1S2	0.857018	3.54621	1.51431	1.22762
OR6B2	0	3.37589	1.45488	1.21437
TMEM98	2.80877	7.57577	3.27192	1.21126
KIAA1644	0.319679	1.72216	0.743875	1.21109
ID4	0.00460773	3.12176	1.34863	1.21087
ADPRHL1	0.343784	1.22861	0.5366	1.19511
CD101	0.198718	0.741117	0.323968	1.19385
ITGA2	2.20176	6.9024	3.02065	1.19224
FBLN2	0.247676	2.64479	1.15839	1.19103
LHFP	2.59749	21.2514	9.33512	1.18682
SCARA3	4.28446	12.8852	5.67363	1.18337
ANO4	0.67693	5.06002	2.23631	1.17802
CD22	0.327178	1.21411	0.536699	1.17771
TENM4	1.32222	3.52685	1.56398	1.17316
TGM2	5.79036	19.3079	8.56833	1.17211
RPS6KA2	2.31349	12.4561	5.53899	1.16916
MFSD4	0.0769131	2.3207	1.0363	1.16312
SERPINE2	9.34615	32.1923	14.3859	1.16206
CA3	0.0650843	0.759956	0.340488	1.15831
PDZRN4	0	1.26568	0.567871	1.15628
OSBPL6	0.963655	2.58891	1.1666	1.15003
ZFYVE28	0.179737	1.58486	0.715566	1.1472
TMTC2	0.628957	1.77331	0.803197	1.14262
PTAFR	3.39574	7.08468	3.23521	1.13084
LYPD6	0.0233999	1.07057	0.493032	1.11863
ADAT1	0.479275	1.15015	0.530489	1.11643
CPM	0.367673	3.61427	1.67107	1.11293
CLC	0	4.83504	2.24085	1.10948
FMN1	0.305264	1.15765	0.539074	1.10264
SLC26A2	0.683229	2.31584	1.07903	1.1018
SEL1L3	1.76967	5.00845	2.3381	1.09903
KIF16B	1.4643	5.2927	2.4717	1.0985
STX11	0.0880602	1.69196	0.794354	1.09084
ARHGAP29	1.39086	3.279	1.54982	1.08116
CHST4	0.286345	1.03076	0.489262	1.07503
SYTL3	0.442922	1.7772	0.845013	1.07256
RNF165	0.0732761	1.18032	0.564511	1.0641
KLHL13	0.859512	2.666	1.28437	1.05362
NTNG1	0.116687	0.71275	0.34564	1.04413
GSTCD	0.290294	1.29474	0.632859	1.03271
SLC9A2	0.031251	2.74503	1.37196	1.00058

## Sheet: Table S3-(2)
Supplementary Table S3-(2). Differentially up-regulated genes by PAX6-b/OCT4/KLF4 transduction (220 genes)
	FPKM
Gene	OKF6/TERT-1	PaOK	PbOK	FC (log2 [PbOK/PaOK])
TBATA	0	0.27791	4.4471	4.00018
ASTN1	0.0192949	0.114568	1.65735	3.8546
KRTAP24-1	0	0.0816966	0.973677	3.5751
CD248	0.0084727	0.291829	3.41986	3.55074
GLRA2	0	0.0670279	0.672237	3.32614
ESAM	0.0764119	0.435626	4.14563	3.25043
KRTAP3-2	0.243476	3.0805	28.6987	3.21975
NTS	0	0.078251	0.725975	3.21374
TRIM49C	0	0.241236	2.20498	3.19225
BRINP2	0.0056712	0.607204	5.37814	3.14685
TRIM49	0.0345736	0.589506	5.08723	3.1093
GDF3	0	0.156333	1.33475	3.09388
LCE3A	0	2.47608	20.9112	3.07815
CST9	0	0.142151	1.17533	3.04757
SULT1B1	0	0.125318	1.02163	3.02721
SPINK1	0	10.3599	82.9371	3.00101
KRTAP27-1	0	0.213328	1.62047	2.92527
NKX2-8	0.210326	0.476026	3.43734	2.85218
KRT20	0.0475847	0.127252	0.906941	2.83332
FABP9	0.241679	3.29603	22.7961	2.78999
TRPM1	0	0.487593	3.37036	2.78915
STAC2	0.0166901	0.158397	1.08386	2.77456
KRT76	0.0303324	8.55593	55.0151	2.68483
MMP13	0.677322	3.0931	19.751	2.6748
SLFNL1	0.306662	0.433216	2.70667	2.64336
GKN2	0	0.17713	1.10346	2.63915
SCGB3A2	0	0.300132	1.83646	2.61326
TRPC7	0	0.181001	1.09809	2.60093
CAPN8	0.137595	5.2715	31.6348	2.58523
KATNAL2	0.0486678	0.147178	0.879923	2.57982
KRTAP13-2	0	0.479874	2.86829	2.57946
CRYBA2	0.120576	0.209014	1.23212	2.55947
VSIG2	0.215068	1.66291	9.74656	2.55118
LCE3D	6.2062	24.978	144.58	2.53314
FBP1	0.123475	0.435501	2.47193	2.50489
DNASE1L3	0.282622	0.293267	1.5998	2.4476
TMEM151A	0.402944	1.61398	8.55684	2.40646
CYP4F22	0.115813	1.60595	8.39699	2.38645
SPERT	0.0537336	0.15501	0.797354	2.36286
RHBG	0.0484581	0.207507	1.06593	2.36088
THEM5	0.0412727	0.329595	1.6564	2.32928
ANKRD45	0.0136278	0.184517	0.915216	2.31036
CEACAM21	0	0.389799	1.91959	2.3
LTF	0.737605	0.859008	4.21126	2.29351
TH	0.547633	2.47123	12.0467	2.28534
SULT1A2	4.91629	2.54307	12.3304	2.27758
CNIH3	0.0344183	0.204599	0.969323	2.24418
KRT1	0.602471	111.275	515.971	2.21316
PRDM9	0.0147383	0.377127	1.72277	2.19161
WDFY4	0	0.150589	0.684317	2.18405
PPP1R1B	0.0366951	0.637665	2.819	2.14431
KRT12	0.0104982	3.5672	15.6714	2.13527
CRIP3	0.0469676	0.859239	3.76877	2.13296
FAM179A	0.0332314	0.188682	0.814149	2.10934
PSG1	0	0.448946	1.93405	2.10701
RDH12	0.627729	1.54666	6.52446	2.0767
ROBO4	0.417181	0.207162	0.860968	2.0552
ATP2A3	0.0304268	0.421968	1.7384	2.04255
CYP4B1	0.542718	1.45996	5.97948	2.03409
TPPP3	0.71174	8.68431	34.9912	2.01051
PSTPIP1	1.75267	3.30358	13.2146	2.00003
HRNR	0.214597	5.21967	20.8077	1.99509
CAMK1D	0.190839	0.15381	0.609873	1.98736
PRELP	0.0304017	9.75315	37.2504	1.93332
NOG	0.237421	0.426765	1.59709	1.90393
FOXA2	0.713497	0.578796	2.14434	1.88941
GRASP	0.170466	0.405463	1.45706	1.84542
SLC10A4	0.00884113	0.419407	1.50101	1.83951
DIRC1	0	1.58633	5.64387	1.83099
CLDN17	0	5.42644	19.1208	1.81706
CRNN	2.23876	24.9078	87.5477	1.81347
C6orf15	0.651681	38.1572	133.866	1.81076
PAMR1	0.400725	0.42595	1.49371	1.81014
RGS9	0.0350675	9.7909	34.1257	1.80135
BGN	0.0323975	9.57558	33.3088	1.79847
FAM25C	1.10016	4.20421	14.551	1.79121
CRCT1	7.43667	8.09431	27.7495	1.77748
COL3A1	0	5.06695	17.3389	1.77482
CST2	0.198284	0.91649	3.12757	1.77085
CD86	3.46987	2.26879	7.68581	1.76027
CNFN	31.9771	496.39	1669.56	1.74992
SFTA2	0.208855	7.89644	26.4558	1.74431
EFS	0.353712	0.415783	1.38648	1.73752
IGFBP6	432.776	1235.42	4072.88	1.72105
CST1	0.0317759	3.42931	11.2557	1.71467
CERS1	0.611369	0.544427	1.78413	1.71241
TNNT2	1.09908	5.33703	17.3531	1.70108
SLURP1	4.97561	98.7656	319.604	1.6942
PSG6	0	0.986161	3.14055	1.67112
PLA2G3	0.0461408	2.25734	7.1865	1.67067
ACER1	0	0.328916	1.0455	1.6684
SLC6A7	0.153975	0.481696	1.52746	1.66494
PLA2G4D	0.0156283	0.223642	0.708468	1.66351
TNS1	0.0431936	1.31069	4.14105	1.65967
LYNX1	21.5424	1921.35	6015.12	1.64647
LYPD8	0	2.12566	6.6462	1.64462
TMEM45A	10.0635	13.6491	42.6384	1.64335
GAST	2.75145	13.1109	40.4873	1.6267
GPRIN2	0.141464	0.40163	1.2337	1.61905
KRTDAP	9.93591	22.0861	67.7086	1.6162
CALB1	0.269081	0.358779	1.09463	1.60928
KRT10	26.7355	1588.3	4737.53	1.57665
CLIC3	73.2345	589.315	1756.67	1.57573
KRTAP1-3	0.135028	2.53793	7.47627	1.55867
LRRC69	0.230041	0.365693	1.07669	1.5579
SLC26A7	0.230041	0.365693	1.07669	1.5579
WFDC12	2.94647	3.15174	9.26684	1.55593
SOD3	0.0400919	0.262759	0.770076	1.55126
CRHBP	0	0.307739	0.89987	1.54801
VIPR1	1.79858	1.51643	4.40486	1.53842
KCNJ6	0.0369963	0.233074	0.674941	1.53397
DGAT2	4.68285	4.69424	13.5133	1.52542
ERP27	0.262901	0.858726	2.46807	1.52311
GDPD3	6.5091	13.0514	36.8795	1.49861
ALOX12B	0.524831	15.5847	43.9385	1.49536
CCDC3	0.522718	0.430705	1.21386	1.49483
NXF3	0.246289	0.384853	1.07146	1.4772
ZNF385D	0.164384	0.402377	1.12004	1.47693
HTR3A	0	1.8401	5.10396	1.47183
PHOSPHO1	0.204347	0.435421	1.19901	1.46136
PHGR1	0	100.822	277.532	1.46084
HSPB8	0.162698	0.457098	1.25125	1.45279
DPEP1	0.0136612	2.59889	7.05819	1.4414
KLK15	0.0192555	1.60022	4.33187	1.43672
CYP2C18	0.409661	3.93458	10.6348	1.43451
CDSN	0.269235	173.02	466	1.42939
GBA3	0	0.379838	1.01667	1.4204
VWF	0.0937766	0.819622	2.1725	1.40633
LPCAT4	48.2663	61.1775	161.042	1.39636
SDR9C7	0.0852596	5.62624	14.7701	1.39244
VGLL1	3.92347	10.3008	26.9244	1.38616
RARRES2	0.0701652	6.56991	17.1641	1.38545
SUSD2	2.34234	11.8422	30.9247	1.38482
HSD11B2	2.66893	6.89762	17.9128	1.37682
CES4A	4.38799	12.3754	32.0383	1.37232
IL1RL1	0.113999	0.309618	0.792344	1.35564
SMOX	3.64424	3.74483	9.58085	1.35525
APCDD1	0.0999027	0.490401	1.24918	1.34895
LGALS7	82.3849	67.6306	171.992	1.34659
TMPRSS11E	2.50565	2.0884	5.30823	1.34583
SFTPD	1.61427	5.46734	13.8139	1.33721
KCNK12	0.084391	2.29761	5.77559	1.32983
SPRR2B	87.4738	92.1555	231.265	1.3274
WFDC5	12.4078	10.0222	25.1397	1.32677
LY6D	144.778	201.972	506.157	1.32543
CYP2W1	0.0740968	0.924719	2.31104	1.32146
DLX3	0.640696	6.17746	15.2455	1.3033
STAMBPL1	0.34338	0.313638	0.769128	1.29412
CRYM	0.0482585	0.328767	0.805512	1.29284
ALOXE3	9.87572	12.8114	31.2023	1.28422
MOB3B	2.16272	2.5056	6.03546	1.26831
SERPINA12	0	1.33919	3.21178	1.26201
LIPF	0	0.923069	2.20925	1.25905
SPRR2G	13.9471	97.1883	231.854	1.25436
AMN	0.606776	0.984421	2.33756	1.24766
GPR160	0.0803925	0.364057	0.860441	1.24091
HAS1	0.106625	0.567025	1.33911	1.23979
PSCA	112.261	182.053	429.131	1.23706
FAM178B	0.079538	0.973446	2.28936	1.23377
KLK1	16.2236	26.1903	61.4675	1.23079
CST4	0.0353885	0.865823	2.02938	1.2289
SPON2	13.5494	73.8999	173.202	1.22881
AQP1	0.0151341	3.40834	7.98497	1.22822
TTYH1	0.18231	0.479626	1.12306	1.22745
MYLPF	0.485681	1.65308	3.82726	1.21116
ODAM	0.143125	3.82019	8.81688	1.20662
C6orf223	0.0109378	0.57071	1.30691	1.19533
HS3ST6	0.271356	2.968	6.78101	1.19201
LANCL3	0.198413	0.607469	1.37956	1.18333
FAM43A	5.14363	7.65124	17.3213	1.17878
RHOF	5.75719	28.6805	64.7515	1.17484
TMEM191C	2.30676	4.95639	11.1778	1.17327
PLBD1	0.209987	21.4084	48.1492	1.16933
LGALS9	7.59894	11.2754	25.2026	1.16039
CPLX1	0.466304	1.42923	3.18947	1.15808
NMB	13.4953	13.7141	30.5869	1.15725
FAM189A2	0.21069	0.411099	0.913912	1.15257
TNXB	0.0667422	3.09335	6.86683	1.15047
LCN12	0.0320712	1.39118	3.08023	1.14673
PTPRH	0.859993	1.11901	2.47525	1.14535
TLX2	0.0829611	0.359685	0.795456	1.14505
SPINK5	8.6174	30.5566	67.4034	1.14134
PRSS3	48.3866	52.8869	116.561	1.1401
ADAMTS14	0.974009	1.766	3.87241	1.13275
VSIG10L	0.328241	8.33854	18.2374	1.12903
HBA2	0.157536	209.435	454.473	1.11769
BTK	0	0.502671	1.09011	1.11679
ASTL	0	1.6509	3.57479	1.11461
AQP5	0.0225967	0.977869	2.11649	1.11396
KRT18	194.296	479.267	1036.61	1.11297
PRB1	0.455525	2.84189	6.11834	1.10629
LRRC66	0.107102	0.308826	0.663188	1.10262
CSTA	520.898	507.522	1086.46	1.09809
NTRK2	0.00316892	0.360649	0.770406	1.09502
FETUB	0.0510061	6.68515	14.2371	1.09062
TMEM63C	1.05394	2.07068	4.40388	1.08867
VCAN	1.1921	1.31501	2.78552	1.08287
TPRG1	0.0693551	2.63995	5.59141	1.0827
KRT13	81.0369	152.579	321.862	1.07689
PCSK6	0.0533923	0.527112	1.10987	1.07421
SOAT2	0.0393433	0.566515	1.19263	1.07396
ENDOU	0.0081031	0.745316	1.56462	1.06989
RPTN	0.32622	26.7697	56.163	1.06902
DNAJC15	7.182	7.42211	15.5544	1.06742
COL5A2	0.349036	1.01829	2.12895	1.06399
PLCG2	0.459772	1.02253	2.13638	1.06303
EEF1A2	1.85537	15.6285	32.5837	1.05997
LGALS9B	2.23754	2.52919	5.25928	1.05619
HBA1	0.135557	232.815	482.924	1.05261
SNTA1	8.40066	10.7398	21.9791	1.03317
PTP4A3	7.93877	8.8718	18.0747	1.02667
UNC5CL	0.0608633	0.404198	0.821239	1.02274
IGF2	1.08039	58.7373	119.31	1.02237
INS	1.08039	58.7373	119.31	1.02237
INS-IGF2	1.08039	58.7373	119.31	1.02237
SPRR1B	3898.19	7050.68	14288.6	1.01903
IL36B	0.166682	5.09902	10.3082	1.0155
CPA4	5.96854	8.73314	17.6473	1.01488
BMP7	0.117398	1.44387	2.90942	1.01079
TNFAIP8L3	0.291265	7.63807	15.3363	1.00567

## Sheet: Table S4
Supplementary Table S4. Regression coefficients of 103 TFBSs identified by exhaustive regression modelling
	Mean RCs
TFBS	PaOK	PbOK	Associated TFs
PPARG	0.029	na	PPARG
Tel-2	0.0046	na	ETV7
GABP	0.0038	na	GABPA GABPB1 HBS1L
RUSH-1alpha	-0.0047	na	HLTF
HMGIY	-0.0054	na	HMGA1 HMGA2
Oct-4_(POU5F1)	-0.0206	na	POU5F1
DEAF1	-0.0311	na	DEAF1
MyoD	-0.0363	na	ELSPBP1 MYF6 MYOD1 MYOG TCF3
ZID	-0.0687	na	ZBTB6
MAZ	-0.0178	0.1356	MAZ
E2F	-0.0577	0.131	E2F1 E2F3 E2F4 E2F7 TFDP1
IRF	-0.0228	0.1259	IRF1 IRF2 IRF3 IRF4 IRF5 IRF6 IRF7 IRF8
CETS	-0.0078	0.1169	ETS1
RBP-Jkappa	0.0118	0.1046	RBPJ
HIF1	-0.106	0.0971	HIF1A SETD2
E2A	0.085	0.0779	ELSPBP1 MYF6 MYOD1 MYOG TCF3
USF	-0.0132	0.0667	USF1 USF2
TCF11	0.0664	0.0649	NFE2L1
NF-kappaB	0.1074	0.0569	NFKB1 NFKB2 RELA
SOX9	na	0.0514	SOX9
ZBRK1	na	0.0506	ZNF350
GR	0.1082	0.0385	NR3C1
SRF	0.018	0.0379	SRF
DEC	-0.0176	0.0359	BHLHE41 DEC1
AP-1	-0.0033	0.0336	FOS FOSB FOSL1 FOSL2 JUN JUNB JUND
SZF1-1	0.0139	0.032	ZNF589
NRSF	0.0102	0.0306	REST
TGIF	na	0.0297	TGIF1
Pax-8	0.0103	0.0291	PAX8
PPARA	0.0779	0.0288	PPARA RXRA
MEF-2	0.0958	0.0285	MEF2A
TBP	-0.0062	0.0285	TBP
PBX1	0.0958	0.0277	PBX1 PBX2 PBX3
CREB	-0.0118	0.0275	CREB1 CREM
IRF-2	0.0141	0.0265	IRF2
AP-4	0.1663	0.0261	TFAP4
LUN-1	0.0313	0.0253	TOPORS
AhR	0.1286	0.0249	AHR AHRR ARNT ARNT2 HIF1A SETD2
CIZ	0.0043	0.0235	ZNF384
NF-1	0.0099	0.0233	NFIA NFIC
PEBP	-0.0804	0.0222	CBFB RUNX1 RUNX2 RUNX3
MAF	-0.1152	0.0219	BACH1 BACH2 MAF MAFB MAFF MAFG MAFK NFE2 NFE2L1 NFE2L2 NFE2L3
SREBP1	0.0473	0.0211	SREBF1 SREBF2
ZNF219	0.0045	0.0189	ZNF219
myogenin_/_NF-1	-0.0184	0.0179	NFIA NFIB NFIC NFIX
Tal-1beta:E47	-0.0039	0.0178	ELSPBP1 TAL1 TCF3
Egr-1	-0.0207	0.0174	EGR1
C/EBPdelta	0.0833	0.0169	CEBPD
Arnt	-0.0714	0.0169	ARNT
STAT1	0.0173	0.0162	STAT1 STAT2 STAT3 STAT4 STAT5A STAT5B STAT6
Pax-6	-0.0042	0.0156	PAX6
NF-AT	-0.1076	0.0155	NFATC1 NFATC2 NFATC3 NFATC4
MTF-1	0.0277	0.0152	MTF1
C/EBPgamma	0.0143	0.0141	CEBPG
HNF3	na	0.0132	FOXA1 FOXA2
VDR	-0.0618	0.0123	VDR
c-Myc:Max	0.0275	0.0102	MAX MYC
CP2/LBP-1c/LSF	0.0065	0.0094	TFCP2
Sp1	0.1317	0.0078	SP1 SP2 SP3 SP4
KAISO	-0.0089	0.0064	ZBTB33
FOXJ2	0.0832	0.0063	FOXJ2
VDR_CAR,_PXR	0.0219	0.0059	NR1I2 NR1I3 RXRA RXRB VDR
ETF	0.0272	0.0058	TEAD2
HSF1	-0.0053	0.0049	HSF1
MRF-2	-0.161	-0.0048	ARID5B
NF-Y	-0.0025	-0.006	CEBPZ NFYA NFYB NFYC
Ets	-0.0046	-0.0066	ATM CUZD1 EFNA2 ELF2 ELF4 ELK1 ELK3 ELK4 ERG ETS1 ETS2 ETV4 ETV7 FLI1 GABPA GABPB1 HBS1L HNF4A KCNH6 SPI1 SPIB
Staf	0.1105	-0.0069	ZNF143
YY1	0.0069	-0.0089	YY1
Lmo2_complex	0.0079	-0.0109	LMO2
Octamer	0.0061	-0.0122	PLXNA2 POU2AF1 POU2F1 POU2F2 POU2F3 POU3F1 POU3F2 POU3F3 POU4F1 POU5F1 POU5F1B
CDP_CR3	-0.0779	-0.0123	CUX1
Sp3	na	-0.0124	SP3
ATF6	0.0064	-0.0127	ATF6
FAC1	na	-0.0164	BPTF
CEBP	0.0177	-0.0171	CEBPA CEBPB CEBPD CEBPE CEBPG
CHOP:C/EBPalpha	-0.0177	-0.0179	CEBPA DDIT3
RFX1	0.0183	-0.0186	RFX1 RFX2 RFX3 RFX4 RFX5 RFXANK RFXAP
Tst-1	0.0097	-0.0188	POU3F1
c-Maf	0.0064	-0.0214	MAF
KROX	-0.1438	-0.0228	EGR1 EGR2 EGR3 EGR4
Tax/CREB	-0.0081	-0.0229	CNTN2 CREB1
MEIS1	na	-0.0236	HOXA9 MEIS1
DBP	0.0608	-0.0259	DBP
ZF5	na	-0.026	ZBTB14
p300	-0.0716	-0.0266	EP300
PPAR_HNF-4,_COUP,_RAR	-0.0076	-0.0267	HNF4A HNF4G NR2F1 NR2F2
Ebox	-0.1178	-0.0298	ARID5B ASCL1 BHLHE41 DEC1 ELSPBP1 HAND1 HAND2 MAX MITF MXD1 MXD3 MXD4 MXI1 MYC MYCN MYF5 MYF6 MYOD1 MYOG NHLH1 TAL1 TAL2 TCF12 TCF3 TCF4 TFE3 TFEB TFF3 USF1 USF2
Hand1:E47	0.1049	-0.0461	ELSPBP1 HAND1 TCF3
FOXP1	na	-0.0536	FOXP1
LXR_PXR,_CAR,_COUP,_RAR	0.0389	-0.0595	NR1H2 NR1H3 NR1I2 NR1I3 NR2F1 NR2F2 RARA RARB RARG RXRA RXRB
SMAD3	0.0063	-0.0717	SMAD3
LRF	0.0034	-0.072	ZBTB7A
CKROX	0.0088	-0.0755	ZBTB7B
GLI	-0.0041	-0.0757	GLI1 GLI2 GLI3 GLIS1
BCL6	0.0142	-0.0768	BCL6
TFE	0.0964	-0.0787	MITF TFE3 TFEB TFEC
p53	-0.0034	-0.0811	TP53
CDP	0.0177	-0.0838	CUX1
E4BP4	-0.0097	-0.09	NFIL3
RSRFC4	0.0044	-0.1279	MEF2A
Oct-1	-0.0122	-0.1535	POU2F1
AP-2	-0.0053	-0.1871	TFAP2A TFAP2B TFAP2C

## Sheet: Table S9
Supplementary Table S9. Summary of mapping rates of paired R1 and R2 reads
				Uniquely mapped reads (101bp)
Species	Sample	Replicate	Raw reads	R1	(%)	R2	(%)
Human	OKF6/TERT-1	1	34,992,583 x2	30693846	87.72	30220518	86.36
		2	28,251,997 x2	26065110	92.26	25768221	91.21
		3	23,086,042 x2	21191260	91.79	21107194	91.43
		4	20,849,059 x2	19081041	91.52	19032080	91.29
	PaOK	1	27,117,760 x2	24537915	90.49	24404811	90
		2	24,442,908 x2	21645776	88.56	21619464	88.45
		3	28,449,631 x2	25705609	90.35	25597758	89.98
		4	25,136,009 x2	22727937	90.42	22613726	89.97
	PbOK	1	27,710,974 x2	24999391	90.21	24876635	89.77
		2	25,854,728 x2	23357933	90.34	23250738	89.93
		3	24,748,429 x2	20960103	84.69	20898686	84.44
		4	24,342,112 x2	22014848	90.44	21919268	90.05
	Pa	1	21,977,450 x2	19751330	89.87	19693293	89.61
		2	25,408,127 x2	23183593	91.24	23079569	90.84
		3	23,700,560 x2	21534644	90.86	21514663	90.78
		4	23,517,082 x2	21113989	89.78	21067872	89.59
	Pb	1	25,488,708 x2	22866142	89.71	22691566	89.03
		2	81,791,283 x2	74998311	91.69	73991053	90.46
		3	81,791,283 x2	74998311	91.69	73991053	90.46
		4	30,679,921 x2	27608847	89.99	27363030	89.19
Mouse	CE (E10.5)	1	28,658,773 x2	21832547	76.18	21509467	75.05
	CE (E12.5)	1	35,677,314 x2	27557606	77.24	27091366	75.93
	CE (E18.5)	1	30,283,823 x2	21269377	70.23	20983018	69.29
	OE (E12.5)	1	35,756,877 x2	24697941	69.07	24263967	67.86
