# Supplementary material for: PAX6 Isoforms, along with Reprogramming Factors, Differentially Regulate the Induction of Cornea-specific Genes
Source: Sci Rep. 2016 Feb 22;6:20807. doi: 10.1038/srep20807 (PMC4761963; doi:10.1038/srep20807)
Supplement: Supplementary Table 5 [file srep20807-s3.zip]

Archive with 3 entries (3 files):
- Supplementary Table S5/Supplementary Table S5 (Fig. 4e).cys
- Supplementary Table S5/Supplementary Table S5 (Fig. S3b).cys
- Supplementary Table S5/Supplementary Table S5 (Fig. S3e).cys
